# Supplementary material for: The m6A-related gene signature stratifies poor prognosis patients and characterizes immunosuppressive microenvironment in hepatocellular carcinoma
Source: Front Immunol. 2023 Aug 25;14:1227593. doi: 10.3389/fimmu.2023.1227593 (PMC10485364; doi:10.3389/fimmu.2023.1227593)
Supplement: Supplementary file 4 [file Table_1.xls]

## Sheet: Summary
Summary
Table S1. DEGs of m6A modification A, B and C Cluster in the hepatocellular carcinoma
Table S2. The prognosis analysis for the DEGs of m6A modification A, B and C Cluster
Table S3. The coefficients of 20 m6A related Genes
Table S4. The clinical information of an independent HCC cohort in Huashan Hospital
Table S5. The 20 m6A related Gene expressions of an independent HCC cohort in Huashan Hospital
Table S6. Immunocyte gene signature enrolled in this study

## Sheet: Table S1
Table S1. DEGs of m6A modification A, B and C Cluster in the hepatocellular carcinoma
IGFBP3	SLC27A2	SLC13A5	TCP1	CFHR5	AL139005.1	RPS4XP1	KDELR3
FAM117B	HDAC2	DZIP1L	FANCE	TXNDC12	BICD1	INTS8	UQCRH
KDM1A	CRLS1	SLC44A3	PABPC4	GYS1	DCUN1D5	MARCKSL1	MACROD2
AC104066.2	RAB11A	CFHR3	GAS2L3	MAPRE1	CEP126	GLYATL1	AC022211.1
CIDEC	CFAP298	PIGS	RAVER2	GYS2	NAP1L1	KLRB1	XPNPEP1
H1-3	BMT2	PDE7A	LINC01121	SFT2D1	AP000892.4	STX6	FAM86DP
SNRNP40	CCN5	CDK19	RIBC2	BLMH	AP002990.1	SOCS3	UBA2
C3P1	CDCA7	SNHG3	TMEM234	YBX1	RALGPS2-AS1	SCLT1	SNORA15B-1
PAQR8	MSI2	LBX2-AS1	RDH16	IYD	ARHGEF2-AS2	PROM1
LHFPL3-AS2	HMGN1	B9D2	HDDC2	AC114760.2	PTMAP4	MASP2
STXBP4	LINC01018	UTP11	CYP26B1	HAO2	AC084824.1	ACTG1P25

## Sheet: Table S2
Table S2. The prognosis analysis for the DEGs of m6A modification A, B and C Cluster
id	HR	HR.95L	HR.95H	pvalue
IGFBP3	1.20215	1.06621	1.35542	0.00263768
FAM117B	1.31464	1.09039	1.58502	0.00414698
KDM1A	1.95657	1.51873	2.52065	2.07e-07
AC104066.2	2.79741	1.85927	4.20892	7.99e-07
CIDEC	1.11948	1.01631	1.23313	0.0221425
SNRNP40	1.82647	1.39778	2.38665	1.02e-05
C3P1	0.890395	0.82006	0.966762	0.00569071
PAQR8	1.17263	1.00038	1.37453	0.0494491
LHFPL3-AS2	1.20373	1.04605	1.38517	0.00964042
STXBP4	1.49025	1.12644	1.97155	0.00521054
HDAC2	1.93874	1.5159	2.47952	1.33e-07
RAB11A	1.3637	1.00219	1.85561	0.0483949
CFAP298	1.51785	1.10675	2.08165	0.00961653
BMT2	1.64999	1.27001	2.14366	0.00017699
CDCA7	1.26797	1.11995	1.43557	0.00017787
MSI2	1.26386	1.01746	1.56994	0.0343146
HMGN1	1.29844	1.03185	1.6339	0.0259244
LINC01018	0.901427	0.836688	0.971175	0.00634945
DZIP1L	1.5236	1.23751	1.87582	7.24e-05
CFHR3	0.858593	0.79341	0.929131	0.00015391
PIGS	1.48493	1.23038	1.79213	3.77e-05
PDE7A	1.41336	1.15893	1.72365	0.00063419
CDK19	1.40493	1.14737	1.72029	0.00100002
SNHG3	1.45938	1.24702	1.70791	2.46e-06
UTP11	3.01561	2.17623	4.17874	3.31e-11
TCP1	1.67093	1.28745	2.16863	0.00011367
FANCE	1.58381	1.30776	1.91812	2.53e-06
PABPC4	1.7702	1.35526	2.31218	2.78e-05
GAS2L3	1.6887	1.41023	2.02215	1.21e-08
RAVER2	1.21594	1.0308	1.43434	0.0203485
LINC01121	2.44155	1.28596	4.63556	0.00635571
RIBC2	1.43751	1.22561	1.68604	8.19e-06
TMEM234	1.90263	1.454	2.48969	2.76e-06
RDH16	0.879342	0.816205	0.947363	0.00071866
HDDC2	1.46809	1.1646	1.85067	0.00115586
CYP26B1	1.39971	1.22053	1.6052	1.5e-06
CFHR5	0.916698	0.858619	0.978706	0.00920064
TXNDC12	2.34549	1.65023	3.33368	2.01e-06
GYS1	1.40372	1.1262	1.74963	0.00254941
MAPRE1	1.44309	1.18024	1.76448	0.00034973
GYS2	0.884051	0.816449	0.957251	0.0023943
SFT2D1	1.67521	1.32714	2.11457	1.41e-05
BLMH	1.20832	1.04263	1.40035	0.0119145
YBX1	2.33434	1.79942	3.02829	1.73e-10
IYD	0.793324	0.683902	0.920253	0.00223223
BICD1	1.95128	1.4709	2.58856	3.55e-06
DCUN1D5	1.88818	1.4732	2.42005	5.17e-07
CEP126	2.0087	1.37922	2.92549	0.00027685
NAP1L1	1.54131	1.26581	1.87678	1.66e-05
AP002990.1	1.65005	1.1384	2.39167	0.00818376
ARHGEF2-AS2	1.97812	1.31206	2.9823	0.00112764
PTMAP4	2.27121	1.70652	3.02274	1.86e-08
AC084824.1	1.5827	1.12234	2.2319	0.00884298
RPS4XP1	1.83969	1.02241	3.31028	0.0419608
INTS8	1.74304	1.35388	2.24405	1.63e-05
MARCKSL1	1.37243	1.19501	1.5762	7.38e-06
GLYATL1	0.844672	0.7687	0.928153	0.0004473
KLRB1	0.795015	0.672439	0.939936	0.00725297
STX6	1.66786	1.30657	2.12905	4.01e-05
SCLT1	1.84091	1.28793	2.63133	0.00081321
MASP2	0.889218	0.822008	0.961923	0.00341035
KDELR3	1.22899	1.08678	1.38982	0.00101547
UQCRH	1.92623	1.49376	2.4839	4.34e-07
MACROD2	1.28231	1.00821	1.63093	0.0427047
AC022211.1	3.10422	1.50599	6.39858	0.00214449
XPNPEP1	1.74309	1.26855	2.39514	0.00061018
FAM86DP	2.00557	1.44297	2.78753	3.43e-05
UBA2	1.47729	1.17381	1.85923	0.00088149

## Sheet: Table S3
Table S3. The coefficients of 20 m6A related Genes
Gene names	PC1	PC2	PC
IGFBP3	0.505342	0.0166722	0.522014
HDAC2	0.867325	0.119152	0.986476
HMGN1	0.73316	0.0565435	0.789704
TCP1	0.676837	0.0920229	0.76886
PABPC4	0.728055	-0.0147414	0.713313
RDH16	-0.582985	0.522821	-0.0601635
HDDC2	0.736668	-0.101739	0.634929
CFHR5	-0.414749	0.519119	0.10437
GYS1	0.73258	0.0324575	0.765037
MAPRE1	0.872042	0.0622243	0.934266
GYS2	-0.615964	0.641265	0.0253009
BLMH	0.685407	-0.10318	0.582227
YBX1	0.692319	0.0712672	0.763586
NAP1L1	0.845052	-0.105952	0.739101
INTS8	0.770094	0.0426771	0.812771
MARCKSL1	0.746138	-0.261989	0.484149
STX6	0.830609	0.0918936	0.922502
MASP2	-0.67542	0.218138	-0.457282
UQCRH	0.58297	-0.177104	0.405866
XPNPEP1	0.729938	0.135524	0.865462

## Sheet: Table S4
Table S4. The clinical information of an independent HCC cohort in Huashan Hospital
ID	time(years)	state(0=alive; 1=dead)	Stage(I-IV)
1	1.91781	1	III
2	3.30959	0	II
3	1.33699	1	IV
4	0.421918	1	III
5	1.08493	1	III
6	1.16986	1	III
7	2.30411	1	III
8	1.17808	1	III
9	5.33151	0	III
10	1.50685	1	III
11	0.775342	1	II
12	2.93151	0	II
13	3.97534	0	III
14	4.48767	0	II
15	2.75616	0	III
16	0.750685	1	II
17	5.20274	0	III
18	2.85753	0	II
19	1.19726	1	II
20	1.01918	1	III
21	4.24932	0	III
22	2.91781	1	II
23	3.09041	0	III
24	2.28767	0	III
25	4.95342	0	III
26	4.18082	0	II
27	0.709589	1	III
28	0.756164	1	III
29	3.11507	0	II
30	0.367123	1	II
31	3.1726	0	III
32	2.47671	0	II
33	3.40548	0	II
34	2.34521	0	II
35	1.08493	1	II
36	4.06301	0	II
37	0.120548	1	II
38	3.59726	0	III
39	5.23562	0	III
40	2.08493	1	III
41	3.46301	0	III
42	3.15342	0	III
43	2.83836	0	II
44	2.66575	0	II
45	2.22192	0	II
46	7.26575	0	II
47	3.26849	0	III
48	3.47945	0	II
49	3.25753	0	II
50	0.830137	1	II
51	3.53425	0	I
52	1.99178	1	III
53	3.54795	1	II
54	4.60274	0	II
55	3.75616	0	II
56	3.23288	0	I
57	1.08493	1	II
58	1.81644	1	III
59	3.94521	0	II
60	1.06027	1	II
61	1.08219	1	III
62	2.16712	0	III
63	6.32603	0	III
64	2.7726	0	II
65	3.03014	0	III
66	1.08493	1	II
67	2.9863	0	II
68	3.76164	0	II
69	2.69863	1	II
70	3.84658	0	III
71	3.40274	0	II
72	0.10411	1	II
73	3.25753	0	II
74	3.2274	0	II
75	2.87671	0	III
76	1.38356	1	III
77	4.25753	0	II
78	2.83288	1	II
79	4.96712	0	II
80	3.90137	0	II
81	2.01644	0	III
82	6.49863	0	II
83	3.78904	0	II
84	4.69589	0	III
85	2.47123	0	II
86	2.58904	0	III
87	2.96164	0	II
88	2.44384	0	III
89	2.59726	0	II
90	2.48493	0	III
91	4.7863	0	II
92	1.67123	1	III
93	2.78082	0	I
94	3.08767	0	II
95	1.07945	1	II
96	4.3726	0	II
97	1.98904	0	II
98	1.99178	0	III
99	2.73699	0	II
100	1.49041	1	II
101	1.05205	1	III

## Sheet: Table S5
Table S5. The 20 m6A related Gene expressions of an independent HCC cohort in Huashan Hospital
ID	INTS8	MAPRE1	MARCKSL1	NAP1L1	PABPC4	RDH16	TCP1	UQCRH	XPNPEP1	YBX1	BLMH	GYS1	GYS2	HDDC2	HMGN1	IGFBP3	MASP2	STX6	CFHR5	HDAC2
1	16.9128	19.6061	17.382	19.4272	19.8237	0	20.5718	19.4273	17.5236	19.8861	19.17	16.1791	0	15.5601	16.7793	17.7061	0	16.5557	16.274	17.8666
2	18.5204	18.9966	17.154	19.7262	20.684	18.9136	21.138	18.4726	17.1198	19.762	18.6357	15.2607	0	16.5447	17.7756	17.5286	0	16.5669	15.7638	17.2991
3	16.33	20.3596	16.9002	19.99	19.6265	18.8101	21.2071	17.1943	18.6311	18.5947	19.7892	18.2009	17.8093	16.0405	16.4063	0	0	16.227	0	18.3518
4	16.4161	19.258	18.4703	19.3929	20.1355	17.298	21.8413	18.5578	18.0366	19.4463	18.7647	16.0896	0	16.2614	17.2049	15.5941	16.5671	16.2336	0	17.5702
5	16.716	19.4413	17.4814	19.0351	19.5771	17.3816	21.436	17.4773	18.1498	19.0197	19.3783	16.9509	16.0161	16.8838	16.0323	0	0	15.9888	0	17.7718
6	16.7752	19.2654	17.5707	17.9112	19.4475	20.8189	21.9193	18.3868	17.6553	20.049	17.4709	17.3516	18.1641	15.2447	15.8045	16.8075	17.5083	16.6127	17.4656	16.4119
7	16.1333	18.9797	15.8166	19.3126	19.2448	19.5391	20.9289	20.3824	17.4818	19.4858	18.2651	16.4558	16.0396	17.015	16.7731	0	0	16.0464	18.2137	17.1523
8	17.0901	19.3325	17.5732	18.8949	20.7125	0	20.7432	19.8053	17.3011	20.0527	19.2953	17.3985	18.6439	16.582	0	16.9021	0	16.4968	0	17.5593
9	16.738	18.9115	17.5639	19.1916	20.0863	17.0227	20.9095	19.1296	17.4651	20.4175	18.6907	0	14.5492	16.2857	16.7287	16.8713	0	17.1966	17.2685	17.3775
10	17.1686	18.7018	16.0904	18.9453	19.181	20.5826	21.019	18.184	17.3683	18.5326	19.0445	17.2553	18.4071	16.0153	16.8714	14.169	16.6519	16.1457	17.6102	17.1172
11	17.4323	18.0409	17.4867	18.6965	19.102	17.7207	20.4172	18.8385	17.6357	19.1479	18.0404	19.0108	17.6096	15.349	15.9676	16.6979	17.2269	15.3121	16.9831	16.3542
12	16.3889	19.0514	15.3231	19.5624	19.0919	19.4742	20.5074	18.9003	17.3345	19.4948	19.2858	18.727	0	0	17.4917	17.8422	0	15.9916	0	17.776
13	16.0474	18.6511	16.5674	18.9579	19.3556	21.0268	21.0193	18.3628	17.7005	17.8106	18.9528	17.3496	19.0038	16.1094	16.0135	16.107	15.8456	15.3273	17.1999	17.3644
14	18.1125	17.9174	16.7372	18.3556	19.0491	20.6403	20.7786	18.0193	17.2693	18.5509	18.5311	17.5014	19.2677	14.7901	15.5016	0	0	15.5277	18.0237	18.0022
15	17.9036	19.2542	15.6579	18.9961	18.7328	19.2147	20.6006	20.0309	17.7555	19.5384	0	15.8671	15.8078	14.6578	17.0087	16.7634	0	16.6244	16.9165	16.507
16	15.1469	18.5224	16.9718	18.6055	18.8139	21.2019	20.426	18.4377	17.9375	18.423	18.7535	17.646	19.2195	14.6987	16.8144	14.2715	15.9465	15.4433	15.7934	17.118
17	16.2937	18.6005	16.6037	18.7656	19.5523	20.2521	20.8377	17.7903	17.7145	18.0067	18.2619	16.472	18.0371	15.91	15.6996	0	0	15.1847	18.4493	17.4916
18	16.5076	19.8808	17.0319	19.0174	18.8302	17.7603	20.7082	19.2429	17.5756	19.7716	19.5459	18.2632	17.8341	15.5752	17.8608	17.6833	0	16.7826	16.7028	0
19	16.3217	19.2401	18.5503	19.1765	18.793	16.4255	20.3254	19.4007	17.6479	19.2806	18.6408	16.7618	18.022	15.7852	16.8968	18.2935	0	0	18.3149	17.6678
20	15.5455	17.8785	17.0891	18.1714	19.0379	19.3291	20.0843	19.4829	17.632	19.1807	18.4078	15.8801	18.9006	15.6631	15.38	0	0	15.8965	17.8122	16.9967
21	18.6109	19.2108	0	20.1918	19.102	19.1396	20.681	18.4084	18.2194	18.0233	18.6844	16.4184	16.8242	16.9503	11.06	19.1417	17.6148	16.6002	19.7274	18.0719
22	16.6483	19.0865	16.5859	18.726	18.9044	19.3167	21.173	18.8527	17.8091	19.0539	19.4073	15.8699	16.5609	15.7265	17.334	0	16.6947	16.2285	18.6215	16.8761
23	17.8919	19.8387	17.5463	19.0312	19.4131	17.5148	20.8925	19.5496	17.3959	20.0389	16.4765	16.2933	17.2061	15.3801	17.8807	16.0465	0	16.1111	0	0
24	16.0283	18.6995	17.6748	18.6271	18.6995	17.4942	20.5915	19.3514	18.1681	19.1581	20.0968	16.8396	16.4299	16.2774	15.8385	16.7831	0	0	0	16.5445
25	15.9635	18.4939	13.7183	20.3134	18.7642	21.4804	21.5386	18.5989	19.9383	17.8585	20.3442	18.8726	19.1775	16.6511	0	0	0	15.7886	19.95	17.7633
26	16.0619	17.9473	15.8804	18.73	19.3272	18.7566	20.4592	19.4461	18.1095	19.2851	17.1058	17.9251	18.626	15.6045	15.0857	13.786	0	0	17.6557	17.2838
27	16.5143	19.4233	18.1972	18.883	19.6911	17.4907	20.5075	19.506	17.3955	20.3268	16.7029	16.0012	18.0644	0	16.502	0	0	16.1892	0	17.831
28	15.7727	18.5928	17.317	19.3584	19.914	16.7469	20.7823	17.4171	18.4768	18.0112	19.5579	14.4513	18.3027	15.6345	16.4809	0	15.7069	15.6239	0	16.5672
29	15.7299	19.4694	18.0168	19.5447	19.4031	0	20.076	19.0746	18.273	20.2035	19.8214	16.3353	16.7408	0	0	17.0518	15.8808	0	17.6906	0
30	16.3843	18.3474	16.665	17.6802	19.8655	21.6058	21.2066	19.1901	17.8564	19.0087	16.7862	17.8485	18.7413	0	16.1248	15.8937	16.1976	15.2948	17.1496	16.1719
31	18.2711	18.7402	16.8564	18.1054	20.1696	19.3519	21.6057	19.1936	18.1788	19.4572	0	15.5903	15.9663	0	17.2978	14.8473	0	15.593	0	17.2753
32	17.6136	18.295	16.6043	17.0631	18.4324	19.6453	19.7904	20.4439	17.0237	19.4661	18.0746	17.2162	19.5212	0	15.346	15.5575	16.3323	15.6401	17.6317	16.8038
33	15.8787	18.525	16.9998	18.5039	18.8277	19.8409	20.2627	19.9774	17.1978	18.9365	18.4288	16.9014	18.7215	0	17.2068	16.8801	16.8848	16.1684	17.0753	13.7013
34	16.7368	18.3472	16.4324	18.4525	18.8043	18.8147	21.031	17.5232	17.6595	17.9104	17.449	16.7887	18.6275	15.0819	15.5606	0	16.3644	15.9523	0	17.0466
35	16.3484	16.9198	12.4934	21.3998	19.5385	20.9254	21.8927	19.3574	18.8848	16.1966	20.6618	15.4589	17.7947	16.7696	0	0	0	16.1312	19.4844	17.5499
36	15.7438	17.1019	15.9148	17.6678	18.928	22.6096	21.065	17.8728	17.7557	17.5143	17.5503	18.5872	20.7847	14.8378	15.8383	0	16.3261	15.9457	17.1913	16.3387
37	16.8301	18.0469	16.6764	18.3653	19.2938	18.7078	21.4656	17.8764	17.9538	18.531	18.4103	16.9704	18.4147	0	16.4264	0	0	14.9707	0	16.5595
38	0	19.4809	0	20.4632	19.6402	20.8044	21.6819	16.1497	20.7429	17.9908	21.0994	18.4034	20.5699	17.8797	0	18.1399	0	16.6391	21.1092	18.4863
39	16.4254	18.0945	15.9031	18.1986	19.7175	21.1053	21.0005	18.4533	16.9662	18.7263	18.4409	18.5879	19.7416	15.6528	17.7595	14.1689	17.7806	0	17.338	17.0382
40	18.2179	19.38	17.326	18.7975	19.7334	0	20.3095	20.167	17.103	19.3921	19.909	0	0	17.5406	16.6872	16.2953	0	0	0	17.1708
41	16.3795	19.0527	17.0981	19.4164	19.6998	21.7229	20.9046	18.5268	17.8033	17.671	18.0084	17.8345	18.9357	15.9148	17.2122	16.3555	16.8594	15.3566	15.5489	0
42	14.9082	18.4202	13.9385	20.8346	18.5603	20.4996	21.2614	18.0922	19.2667	17.2702	20.3174	19.8846	20.7571	17.201	0	17.8193	0	0	19.4202	17.0658
43	16.7225	18.2363	14.986	18.7261	19.0442	19.4782	20.5267	20.7338	17.872	19.1473	18.3848	0	15.7422	16.3809	16.1561	0	0	16.1284	0	16.2216
44	15.9426	18.1684	16.2958	18.4394	19.0172	19.5763	20.6506	20.929	17.3348	19.7074	18.0518	17.3657	18.4556	14.6132	16.3424	0	0	0	0	16.8418
45	15.2157	17.2845	15.8105	17.3929	18.8538	22.7708	20.722	18.7158	17.6898	18.3632	18.4388	20.5931	20.9186	15.1279	16.2612	13.3453	15.8823	0	0	16.6075
46	15.7295	17.7382	15.2606	18.3845	18.8341	20.9895	20.7562	18.2058	17.7541	18.4752	18.5028	18.7889	20.1678	0	16.7954	0	16.2437	14.6062	16.3264	16.828
47	16.971	19.3649	17.4165	19.9652	19.233	22.0811	20.8176	20.3024	18.1626	17.4698	14.4059	19.3262	19.6047	16.7705	18.063	0	17.3023	16.5888	17.4713	0
48	14.9963	18.7892	16.7935	18.0156	18.9141	17.4121	19.9319	19.693	17.0068	19.9524	0	14.0402	17.8804	14.7903	17.1363	17.0681	0	0	17.7367	16.5405
49	15.8543	19.6257	12.8034	19.8285	19.4578	20.3658	21.6445	16.6446	19.1051	17.8459	20.5869	0	19.8036	17.6376	0	0	0	16.8885	20.0231	17.9638
50	15.1643	18.556	16.3038	18.4621	18.8727	19.3845	20.1162	20.2482	17.2643	18.9615	0	15.3433	17.7255	14.7038	16.2414	0	16.4204	16.1556	18.0006	16.7315
51	15.6667	18.4454	16.4379	18.6411	17.8013	17.8869	20.105	19.93	17.9841	19.8597	19.3695	18.2984	17.0164	16.4056	0	15.3346	0	16.2211	0	0
52	15.8578	17.8663	15.9396	17.8613	19.1066	22.5165	20.8905	17.5281	17.8897	17.3619	18.1812	18.5929	20.6636	15.4687	15.8453	15.2895	16.4837	14.7848	0	0
53	14.9949	18.3863	16.6758	18.628	18.0618	18.7595	19.7163	18.4598	18.4081	18.722	18.8773	16.3583	18.2185	15.6067	0	18.2266	0	16.059	18.1298	0
54	16.9309	17.6798	16.6067	18.5352	19.7908	20.994	21.0141	17.5676	17.8897	17.6916	18.7447	17.0884	19.3274	14.8212	15.7207	0	15.4427	0	18.5089	17.0174
55	15.2176	18.1987	16.8747	18.0503	18.4478	19.5649	19.7776	19.2708	17.7373	19.6533	19.1867	15.5013	19.5533	15.7385	16.2727	20.0968	0	0	18.3552	0
56	15.7937	17.4002	15.4947	18.2548	19.1768	22.6388	20.9688	18.0539	17.8395	17.5838	18.5702	18.7525	20.706	15.4632	15.7926	0	16.7606	0	18.152	16.6053
57	15.6118	18.1292	17.4678	17.7665	18.3258	17.9166	20.1792	19.3029	17.5001	18.8809	17.5419	16.4596	18.6268	15.1145	16.536	17.4924	0	0	17.5087	0
58	16.3986	17.558	15.1045	18.356	19.4482	22.1913	21.2027	16.934	17.8486	17.1347	18.6325	18.6412	20.7656	15.1193	0	0	18.09	14.9985	0	16.5038
59	16.8838	16.94	13.7726	18.2913	20.3335	23.4916	21.7056	18.727	18.6211	15.7833	19.3904	20.2167	22.2169	15.8168	0	15.8696	17.0622	0	15.8711	17.0325
60	15.8214	18.0898	15.9643	18.0801	18.6781	21.904	20.8449	17.9531	17.7046	18.2933	18.4474	18.49	20.3016	15.3607	17.2847	0	15.7	15.4711	0	0
61	16.1967	18.0794	16.1757	19.3377	18.9506	20.9192	19.9378	21.1343	17.9219	19.5839	18.9435	0	16.1265	14.6035	15.7006	0	0	0	18.3127	16.9606
62	17.2423	18.9675	15.5078	18.36	19.3494	19.2667	20.7933	19.508	17.3377	19.4797	18.0101	16.6125	18.9754	14.7562	0	15.8196	16.9411	0	16.3622	15.8997
63	17.8684	18.7638	15.8859	18.0227	18.5232	20.3008	20.7384	19.5366	17.2671	19.0682	0	15.7498	18.8931	14.3858	16.8562	13.9362	16.6089	15.971	16.098	0
64	18.2864	18.5483	17.4046	18.374	19.1786	17.5644	20.3751	19.5869	17.5118	19.0415	17.4424	16.1198	17.7167	15.4918	15.8563	17.1947	16.8754	0	18.594	0
65	15.2534	17.5207	15.7081	17.1289	18.4045	21.2542	20.0409	19.1193	17.2043	18.7241	16.07	17.6026	20.4396	14.492	16.568	17.2805	0	0	0	0
66	15.6983	17.7531	15.7917	18.3502	18.3944	22.25	20.7791	18.8522	18.0922	19.63	19.02	18.4893	20.7108	0	14.4058	16.1825	17.5731	0	0	13.3901
67	16.2869	15.809	0	19.0067	19.7454	18.6598	21.1669	18.6597	17.8592	17.6307	17.2666	17.9818	17.4755	15.08	0	0	16.8411	16.0682	17.0908	16.9851
68	15.5488	17.9176	16.3268	17.7647	18.6311	20.5904	20.2103	19.7415	17.6312	19.0464	19.3618	17.7378	20.3546	14.4218	15.9049	17.3285	16.7069	0	16.1546	0
69	15.8726	20.5441	18.769	20.6935	18.9237	18.2249	21.6561	19.1898	19.6927	19.7334	16.5232	0	17.254	0	17.463	0	0	17.7735	0	0
70	15.4042	17.4153	15.421	18.2028	18.8933	22.0958	20.8255	18.9801	18.2179	17.4818	18.428	18.4838	19.5973	15.4305	15.6978	0	0	0	17.8612	0
71	16.0966	17.5101	15.768	18.2922	19.4197	22.2729	20.9169	18.605	17.3811	18.4154	18.5248	19.1614	20.5503	15.2573	15.8203	0	0	0	0	0
72	15.6758	17.4391	15.4578	17.9367	18.8114	21.5831	20.5053	17.4573	17.5052	17.2381	18.57	18.3863	20.4578	14.6749	15.396	14.8778	16.2916	0	18.0129	0
73	15.5042	18.3737	16.7174	17.8091	18.4658	19.946	20.2764	19.7212	17.4386	18.7795	18.6563	15.7544	19.5907	0	16.4945	17.1156	0	0	0	0
74	15.0295	18.7315	16.2151	18.6212	18.3961	20.4105	19.917	19.4247	17.5873	19.1354	0	17.485	20.4552	14.2998	16.2071	17.6623	0	0	0	0
75	17.3302	17.5695	16.8311	17.9595	18.0306	18.0873	20.7498	19.1382	17.8335	19.8218	19.1291	0	17.957	15.1032	16.3261	15.2388	0	0	0	0
76	17.2742	17.7515	15.677	18.0948	18.6101	19.0234	20.1219	19.9792	17.6063	19.132	18.5331	17.0011	19.2266	15.1912	18.0625	0	16.7473	0	17.5302	0
77	14.9253	17.9783	16.5348	18.0028	18.1654	22.3336	20.3332	17.3902	17.5172	17.8673	19.6282	18.2144	20.2044	0	15.7388	0	16.2915	15.7298	0	0
78	16.6265	18.4643	0	18.1455	20.1052	21.0596	20.7112	19.5282	18.4399	17.1813	18.5549	18.0725	21.2534	16.4252	0	20.2776	0	0	19.3498	0
79	15.4175	17.7912	15.4336	17.8616	18.648	20.8186	20.3732	19.6224	17.7149	18.8672	19.6417	17.7674	20.4519	14.8602	0	14.3328	0	0	0	0
80	15.2359	18.2998	17.4148	18.4683	18.793	19.9222	19.9685	20.0816	17.3187	19.5169	18.9545	16.3688	19.1599	0	15.9707	15.8799	17.486	0	18.5277	0
81	15.8148	17.4996	15.6221	17.8731	18.8999	22.6153	20.7358	17.9611	16.9336	17.2981	18.7152	18.9521	20.7231	15.0747	15.8727	0	16.321	0	18.211	0
82	16.2588	17.9063	16.2714	18.3686	19.2177	19.6527	20.8625	21.3078	16.9814	19.6149	18.882	17.243	16.2514	0	16.1596	0	0	0	0	0
83	15.3192	17.8017	16.5148	18.0527	18.5005	21.8987	20.7903	17.9039	17.904	18.1374	19.0656	18.5607	20.1362	14.8094	16.1291	0	16.4	0	0	0
84	15.7511	18.0189	16.2062	17.5813	19.0206	22.0092	20.8274	17.8219	17.6104	18.1812	18.1191	18.5342	20.1833	0	16.5184	16.1208	16.4979	0	0	0
85	15.7888	19.0844	17.4097	19.2444	19.1815	17.7589	20.0586	19.5521	17.7541	19.3894	18.7931	15.2474	17.8449	0	0	17.5437	0	0	18.817	0
86	15.5547	17.8852	16.3216	17.9222	18.6331	18.6308	20.242	19.2706	17.4059	18.8717	0	16.8426	19.6501	14.2922	16.4318	16.7734	17.3591	0	17.6499	0
87	14.971	17.3058	15.8551	17.3449	18.2669	21.7279	20.0371	19.2011	17.2311	18.9656	17.4321	17.9525	20.6969	0	15.9854	17.0448	16.5464	0	18.0279	0
88	15.4893	18.1735	15.7744	18.2093	19.329	19.2121	20.3332	20.1112	17.2317	19.1219	0	17.1666	19.5643	0	16.0703	0	16.8768	15.9874	19.6715	0
89	17.122	17.6382	16.639	18.0156	18.6261	20.6935	19.8886	19.2713	17.3021	18.7129	19.6357	16.8078	20.0671	0	0	16.6479	0	0	18.0212	0
90	15.4016	17.8316	16.3894	17.8511	18.2691	19.8429	20.1633	19.9626	17.3809	18.7479	0	17.8391	19.1391	0	16.3105	16.7739	0	0	0	0
91	15.7718	17.9726	16.1433	18.1232	18.4821	19.7312	20.5902	20.3279	17.1336	19.1456	18.2808	17.6505	20.0476	0	0	0	16.2761	15.9752	17.2414	0
92	15.982	18.5046	16.2261	18.2141	19.1617	21.6484	21.0109	18.5545	17.8749	19.7834	17.5885	17.7606	19.2031	0	14.6967	0	16.5621	0	0	0
93	15.2848	17.2569	15.503	17.2479	18.8296	23.2735	21.0155	18.5075	17.0384	18.146	17.8541	18.8887	20.6324	0	15.9696	0	16.2521	0	17.2555	0
94	15.7686	17.4479	16.3992	17.4096	19.2789	23.1352	20.7192	18.6028	17.5875	18.4528	16.2235	18.4519	20.1926	0	16.0986	0	15.3528	0	0	0
95	15.0357	17.9164	16.4095	17.4264	18.4415	20.622	20.1115	19.3748	17.0464	18.6058	0	16.8614	19.8463	0	15.8312	18.3366	16.4348	0	18.4545	0
96	15.0598	17.6011	16.2717	17.7495	18.4734	20.6571	20.0895	19.9033	17.565	19.2457	18.8432	16.6489	20.4751	0	0	0	0	0	17.3889	0
97	16.3118	17.4988	0	17.9964	19.8542	21.4559	21.2635	19.2973	18.1978	19.5161	18.2488	18.4299	20.5872	14.9994	0	0	17.0526	0	16.5327	0
98	14.8786	18.5241	16.9642	18.0703	18.2947	17.9359	19.7106	19.8295	17.2597	18.7822	0	15.4947	16.7606	14.552	0	0	0	0	16.5029	0
99	16.4376	18.3292	0	18.5759	19.1272	20.9042	20.633	19.0982	17.5787	18.3823	0	17.9118	16.2181	14.8513	0	17.3108	17.4875	0	19.0598	0
100	15.5664	17.9501	15.5792	17.7503	18.2066	21.2322	20.1885	19.1037	17.0514	18.0791	0	17.596	20.382	0	0	17.2352	17.7683	0	17.0192	0
101	15.8146	17.1148	15.6964	18.3652	19.3733	19.5516	21.304	19.066	18.8958	18.2181	0	0	18.3315	0	14.8979	0	0	0	0	0
102	15.4603	18.2423	16.2974	18.5419	18.4594	20.2417	20.1318	18.6099	16.8103	18.3661	0	17.2901	19.7003	0	0	0	17.2436	0	18.6544	0

## Sheet: Table S6
Table S6. Immunocyte gene signature enrolled in this study
Activated.B.cell	ADAM28	CD180	CD79B	BLK	CD19	MS4A1	TNFRSF17	IGHM	GNG7	MICAL3	SPIB	HLA-DOB	IGKC	PNOC	FCRL2	BACH2	CR2	TCL1A	AKNA	ARHGAP25	CCL21	CD27	CD38	CLEC17A	CLEC9A	CLECL1
Activated.CD4.T.cell	AIM2	BIRC3	BRIP1	CCL20	CCL4	CCL5	CCNB1	CCR7	DUSP2	ESCO2	ETS1	EXO1	EXOC6	IARS	ITK	KIF11	KNTC1	NUF2	PRC1	PSAT1	RGS1	RTKN2	SAMSN1	SELL	TRAT1
Activated.CD8.T.cell	ADRM1	AHSA1	C1GALT1C1	CCT6B	CD37	CD3D	CD3E	CD3G	CD69	CD8A	CETN3	CSE1L	GEMIN6	GNLY	GPT2	GZMA	GZMH	GZMK	IL2RB	LCK	MPZL1	NKG7	PIK3IP1	PTRH2	TIMM13	ZAP70
Activated.dendritic.cell	ABCD1	C1QC	CAPG	CCL3L3	CD207	CD302	ATP5B	ATP5L	ATP6V1A	BCL2L1	C1QB	SNURF	SPCS3	CCNA1	CEACAM8	NOS2	SRA1	TNFRSF6B	TREM1	TREML1	RHOA	SLC25A37	TNFSF14	TREML4	VNN2	XPO6	CLEC4C	TNFAIP2	UBD	ACTR3	RAB1A	SLA	HLA-DQA2	SIGLEC5	SLAMF9
CD56bright.natural.killer.cell	ABAT	C11orf75	C5orf15	CDHR1	DCAF12	DYNLL1	GPR137B	HCP5	HDGFRP2	KRT86	MLST8	ELMOD3	ENTPD5	FAM119A	FAM179A	CLIC2	COX7A2L	CREB3L4	CSF1	CSNK2A2	CSTA	CSTB	CTPS	CTSD	FST	GATA2	GMPR	HDC	HEY1	HOXA1	HS2ST1	HS3ST1	BCL11B	CDH3	MYL6B	NAA16	ClQA	ClQB	CYP27B1	EIF3M
CD56dim.natural.killer.cell	CYP27A1	DDX55	DYRK2	RPL37A	NOTCH3	AKR7A3	GPRC5C	GRIN1	HLA-E	PORCN	PSMC4	UPP1	IL21R	KIR2DS1	KIR2DS2	KIR2DS5
Eosinophil	GIPR	KRT18P50	LRMP	FOSB	RRP12	GPR183	NR4A3	ST3GAL6	DEPDC5	PDE6C	PKD2L2	GPR65	IL5RA	P2RY14	DACH1	DAPK2	EMR3
Gamma.delta.T.cell	ACP5	AQP9	BTN3A2	C1orf54	CARD8	CCL18	CD209	CD33	CD36	CDK5	IL10RB	KLRF1	LGALS1	MAPK7	KLHL7	KRT80	LAMC1	LCORL	LMNB1	MEIS3P1	MPL	FABP1	FABP5	FADD	MFAP3L	MINPP1	RPS24	RPS7	RPS9	DBNL	CCL13
Immature..B.cell	CD22	CYBB	FAM129C	FCRL1	FCRL3	FCRL5	FCRLA	HDAC9	HLA-DQA1	HVCN1	KIAA0226	NCF1	NCF1B	P2RY10	SP100	TXNIP	STAP1	TAGAP	ZCCHC2
Immature.dendritic.cell	ACADM	AHCYL1	ALDH1A2	ALDH3A2	ALDH9A1	ALOX15	AMT	ARL1	ATIC	ATP5A1	CAPZA1	LILRA5	RDX	RRAGD	TACSTD2	INPP5F	RAB38	PLAU	CSF3R	SLC18A2	AMPD2	CLTB	C1orf162
Macrophage	AIF1	CCL1	CCL14	CCL23	CCL26	CD300LB	CNR1	CNR2	EIF1	EIF4A1	FPR1	FPR2	FRAT2	GPR27	GPR77	RNASE2	MS4A2	BASP1	IGSF6	HK3	VNN1	FES	NPL	FZD2	FAM198B	HNMT	SLC15A3	CD4	TXNDC3	FRMD4A	CRYBB1	HRH1	WNT5B
Mast.cell	ADAMTS3	CPA3	CMA1	CTSG	ARHGAP15	CPM	FCN1	FTL	HSPA6	ITGA9	RNASE3	S100A4	SIGLEC8	SLC6A4	PTGS2	EGR3	PILRA
MDSC	CCR2	CD14	CD2	CD86	CXCR4	FCGR2A	FCGR2B	FCGR3A	FERMT3	GPSM3	IL18BP	IL4R	ITGAL	ITGAM	PARVG	PSAP	PTGER2	PTGES2	S100A8	S100A9
Monocyte	ASGR2	CFP	ASGR1	CD1D	UPK3A	ACTG1	ANXA5	ATP6V1B2	CFL1	DAZAP2	CTBS	EMR4P	HIVEP2	MARCKSL1	MBP	MMP15	PNPLA6	TMBIM6	PQBP1	TEX264	IKZF1
Natural.killer.cell	AKT3	AXL	BST2	CDH2	CRTAM	CSF2RA	CTSZ	CXCL1	CYTH1	DAXX	DGKH	DLL4	DPYD	ERBB3	F11R	FAM27A	FAM49A	FASLG	FCGR1A	FN1	FSTL1	FUCA1	GBP3	GLS2	GRB2	LST1	BCL2	CDC5L	FGF18	FUT5	FZR1	GAGE2	IGFBP5	KANK2	LDB3
Natural.killer.T.cell	BTN2A2	CD101	CD109	CNPY3	CNPY4	CREB1	CRTC2	CRTC3	CSF2	KLRC1	FUT4	ICAM2	IL32	LAMP2	LILRB5	KLRG1	HSPA4	HSPB6	ISM2	ITIH2	KDM4C	KIR2DS4	KIRREL3	SDCBP	NFATC2IP	MICB	KIR2DL1	KIR2DL3	KIR3DL1	KIR3DL2	NCR1	FOSL1	TSLP	SLC7A7	SPP1	TREM2	UBASH3A	YBX2	CCDC88A	CLEC1A	THBD	PDPN	VCAM1	EMR1
Neutrophil	CREB5	CDA	CHST15	S100A12	APOBEC3A	CASP5	MMP25	HAL	C1orf183	FFAR2	MAK	CXCR1	STEAP4	MGAM	BTNL8	CXCR2	TNFRSF10C	VNN3
Plasmacytoid.dendritic.cell	CBX6	DAB2	DDX17	HIGD1A	IDH3A	IL3RA	MAGED1	NUCB2	OFD1	OGT	PDIA4	SERTAD2	SIRPA	TMED2	ENG	FCAR	IGF1	ITGA2B	GABARAP	GPX1	KRT23	PROK2	RALB	RETNLB	RNF141	SEC14L1	SEPX1	EMP3	CD300LF	ABTB1	KLHL21	PHRF1
Regulatory.T.cell	CCL3L1	CD72	CLEC5A	FOXP3	ITGA4	L1CAM	LIPA	LRP1	LRRC42	MARCO	MMP12	MNDA	MRC1	MS4A6A	PELO	PLEK	PRSS23	PTGIR	ST8SIA4	STAB1
T.follicular.helper.cell	B3GAT1	CDK5R1	PDCD1	BCL6	CD200	CD83	CD84	FGF2	GPR18	CEBPA	CECR1	CLEC10A	CLEC4A	CSF1R	CTSS	DMN	DPP4	LRRC32	MC5R	MICA	NCAM1	NCR2	NRP1	PDCD1LG2	PDCD6	PRDX1	RAE1	RAET1E	SIGLEC7	SIGLEC9	TYRO3	CHST12	CLIC3	IVNS1ABP	KIR2DL2	LGMN
Type.1.T.helper.cell	CD70	TBX21	ADAM8	AHCYL2	ALCAM	B3GALNT1	BBS12	BST1	CD151	CD47	CD48	CD52	CD53	CD59	CD6	CD68	CD7	CD96	CFHR3	CHRM3	CLEC7A	COL23A1	COL4A4	COL5A3	DAB1	DLEU7	DOC2B	EMP1	F12	FURIN	GAB3	GATM	GFPT2	GPR25	GREM2	HAVCR1	HSD11B1	HUNK	IGF2	RCSD1	RYR1	SAV1	SELE	SELP	SH3KBP1	SIT1	SLC35B3	SIGLEC10	SKAP1
Type.17.T.helper.cell	IL17A	IL17RA	C2CD4A	C2CD4B	CA2	CCDC65	CEACAM3	IL17C	IL17F	IL17RC	IL17RE	IL23A	ILDR1	LONRF3	SH2D6	TNIP2	ABCA1	ABCB1	ADAMTS12	ANK1	ANKRD22	B3GALT2	CAMTA1	CCR9	CD40	GPR44	IFT80
Type.2.T.helper.cell	ASB2	CSRP2	DAPK1	DLC1	DNAJC12	DUSP6	GNAI1	LAMP3	NRP2	OSBPL1A	PDE4B	PHLDA1	PLA2G4A	RAB27B	RBMS3	RNF125	TMPRSS3	GATA3	BIRC5	CDC25C	CDC7	CENPF	CXCR6	DHFR	EVI5	GSTA4	HELLS	IL26	LAIR2
[truncated: 28 more columns]
